# Supplementary material for: Genus-Level Analysis of Gut Microbiota in Children with Autism Spectrum Disorder: A Mini Review
Source: Children (Basel). 2023 Jun 23;10(7):1103. doi: 10.3390/children10071103 (PMC10377934; doi:10.3390/children10071103)
Supplement: Supplementary file 1 [file children-10-01103-s001.zip]

Archive with 1 entries (1 files):
- children-2439447-supplementary.xlsx
