# Supplementary material for: Genus-Level Analysis of Gut Microbiota in Children with Autism Spectrum Disorder: A Mini Review
Source: Children (Basel). 2023 Jun 23;10(7):1103. doi: 10.3390/children10071103 (PMC10377934; doi:10.3390/children10071103)
Supplement: Supplementary file 1 [file children-10-01103-s001.zip › children-2439447-supplementary.xlsx]

## Sheet: Sheet1
№	Publication information						Participants information						Results
	Authors	Title	Year	Country	Source (one/multi center)	Study criteria	Patients			Controls
							(N) Total	Age Mean/ Range	Gender of the participants	(N) Total	Age Mean/ Range	Gender of the participants	Bacterial diversity	Type of analysis	Reported genera
1	Kang et al.	Reduced Incidence of Prevotella and Other Fermenters in Intestinal Microflora of Autistic Children	2013	USA	One	Inclusion of subjects who had not taken any antibiotics at least within one month before sample collection.	20	6.7 years	2 F 18 M	20	8.3 years	3 F 17 M	The Shannon index did not show statistically significant differences between the two groups. The PD index showed that the gut microbiota of the neurotypical group was more diverse than that of the autistic group.	16S rRNA sequencing	Prevotella ↓ Veillonella ↓ Coprococcus ↓
2	Inoue et al.	A preliminary investigation on the relationship between gut microbiota and gene expressions in peripheral mononuclear cells of infants with autism spectrum disorders	2016	Japan	One	Inclusion of subjects who did not have a considerable gut disorder or took antibiotics or drugs at least one month before sample collection.	6	3–5 years	NA	6	3–5 years	NA	NA	16S rRNA sequencing	Blautia ↓ Faecalibacterium ↑
3	Strati et al.	New evidences on the altered gut microbiota in autism spectrum disorders	2017	Italy	One	Inclusion of subjects without clinically evident inflammatory conditions.	40	10 years	9 F 31 M	40	7 years	12 F 18 M	The alpha diversity index was not significantly different between the tested subjects. The beta diversity index revealed that the bacterial microbiota of autistic children differed from that of control subjects.	16S rRNA sequencing	Collinsella ↑ Corynebacterium ↑ Dorea ↑ Lactobacillus ↑ Alistipes ↓ Bilophila ↓ Dialister ↓ Parabacteroides ↓
4	Pulikkan et al.	Gut Microbial Dysbiosis in Indian Children with Autism Spectrum Disorders	2018	India	One	Inclusion of subjects, who did not undergo any antibiotic, antiinflammatory, or antioxidant treatment for one month before sample collection.	30	9.5 years	2 F 28 M	24	9.5 years	9 F 15 M	The alpha and phylogenic diversity indexes were not significantly different between the tested subjects.	16S rRNA sequencing	Bifidobacterium ↑ Lactobacillus ↑ Megasphaera ↑ Mitsuokella ↑
5	Zhang et al.	Analysis of gut microbiota profles and microbe-disease associations in children with autism spectrum disorders in China	2018	China	One	Inclusion of subjects, who did not take antibiotics, antipsychotics, probiotics and prebiotics one month before sample collection. Exclusion of children with the following conditions: fragile X syndrome, tuberous sclerosis, signifcant sensory impairment, clinically evident infammatory conditions, coeliac disease, special diet (such as ketogenic diet), brain anomalies detected by magnetic resonanc…	35	4.9 years	NA	6	4.6 years	NA	The alpha diversity was not signifcantly different between the studied groups. The beta diversity revealed that the bacterial microbiota of autisticchildrendifferent from that of control subjects.	16S rRNA sequencing	Streptococcus ↓ Veillonella ↓ Escherichia ↓ Clostridium ↓ Actinomyces ↓ Parvimonas ↓ Bulleidia ↓ Peptoniphilus ↓
6	Prehn-Kristensen et al.	Reduced microbiome alpha diversity in young patients with ADHD	2018	Germany	One	NA	14	11.9 years	14 M	17	13.1 years	17 M	The alpha diversity index (the Shannon index) was significantly decreased in autistic children.	16S rRNA sequencing	Prevotella ↓ Parabacteroides ↓ Neisseria ↑
7	Kang et al.	Differences in fecal microbial metabolites and microbiota of children with autism spectrum disorders	2018	USA	One	Inclusion of subjects, who did not use antibiotics and antifungal medications one month before sample collection.	23	10.1 years	22 M 1 F	21	8.4 years	6 F 15 M	The alpha diversity index was significantly different between the studied groups.	16S rRNA sequencing	Prevotella ↓ Coprococcus ↓ Faecalibacterium ↓ Haemophilus ↓
8	Coretti et al.	Gut Microbiota Features in Young Children With Autism Spectrum Disorders	2018	Italy	One	Inclusion of subjects, who did not use antibiotics, pre-/pro- or synbioticsone month before sample collection. Exclusion of children with the following conditions: ASD secondary to genetic syndromes; concomitant other neurological diseases: obesity; genetic and metabolic syndromes; immunodeficiencies; chronic diseases of the GI or respiratory tract; congenital cardiac defects; hepatic diseases; a…	11	35 months	2 F 9 M	14	35 months	6 F 8 M	The alpha and beta diversity indexes between the two groups were significantly different.	16S rRNA sequencing	Actinomyces ↓ Corynebacterium ↓ Bifidobacterium ↓ unclassified genus of Coriobacteriaceae ↓ Eggerthella ↓ Streptococcus ↓ Parabacteroides ↑ Bacteroides ↑ Clostridium ↑ Ruminococcus ↑ Faecalibacterium ↑ Oscillospira ↑
9	Berding et al.	Diet Can Impact Microbiota Composition in Children With Autism Spectrum Disorder	2018	USA	One	Inclusion of subjects, who did not use antibiotics, probiotics or prebiotic in the 3 before enrollment in the study, and did not take any routine medications. All subjects were free from functional digestive disorders, and did not follow any special diet (e.g., gluten-free/casein-free diet).	26	4.1 years	7 F 19 M	32	4.8 years	13 F 19 M	The alpha diversity (Chao 1 Index, Shannon Index, Simpson Index, Phylogenetic Diversity Whole Tree) did not differ significantly between the studied groups.	16S rRNA sequecing	Clostridium ↑ SMB53 ↑ Blautia ↑ Roseburia ↑ Bifidobacterium ↓ Butyricimonas ↓ Butyrivibrio ↓ Faecalibacterium ↓ Dialister ↓ Bilophila ↓
10	Li et al.	Correlation of Gut Microbiome Between ASD Children and Mothers and Potential Biomarkers for Risk Assessment	2019	China	Two	ASD patients with clinically significant inflammatory symptoms were excluded. All participants in this study received a Chinese-based diet provided daily by the hospital cafeteria, and no antibiotics, probiotics, or prebiotics had been taken within 3 months before sampling. No patients were treated with anti-inflammatory or antioxidant drugs.	59	2–7 years	9 F 50 M	30	2–10 years	10 F 20 M	The alpha diversity between differed significantly between the studied groups. There was no significant difference in bacterial diversity between the studied groups.	16S rRNA sequencing	Comamonas ↑ Clostridium ↑ Haemophilus ↑ Stenotrophomonas ↑ Wautersiella ↑ Pseudomonas ↑ Agrobacterium ↑ Sphingomonas ↑ Brevundimonas ↑ Enhydrobacter ↑ Chryseobacterium ↑ Streptococcus ↑ Acinetobacter ↑ Prevotella ↓
11	Zhai et al.	Disturbance of trace element and gut microbiota profiles as indicators of autism spectrum disorder: A pilot study of Chinese children	2019	China	Two	Inclusion of subjects, who did not use mineral supplements or antibiotics one month before sample collection. Exclusion of participants with the following conditions: cardiological, respiratory, kidney or liver disorders; active infection; intake of probiotics and/or prebiotics; other presence of neurological disorders of known etiology. Additional exclusion criteria for control group: stomach/gu…	72	4.96 years	22 F 56 M	58	4.90 years	27 F 31 M	The alpha and beta diversity indexes were significantly different between the studied groups. The composition of microbial genera was significantly dissimilar between the two groups.	16s rRNA sequencing	Bacteroides ↑ Parabacteroides ↑ Sutterella ↑ Lachnospira ↑ Bacillus ↑ Bilophila ↑ Lactococcus ↑ Lachnobacterium ↑ Oscillospira ↑
12	Niu et al.	Characterization of Intestinal Microbiota and Probiotics Treatment in Children With Autism Spectrum Disorders in China	2019	China	Multi	Inclusion of the following participants with autism: (1) diagnosis of autism specter disorder according to DSM-V; (2) age 3–8 years old; (3) no kinship between participants; (4) no antibiotics, probiotics, or other gastrointestinal treatments within 1 month prior to enrollment. Exclusion of the following participants with autism: (1) No diagnosis of ADHD or other non-ASD neurological peculiarity,…	114	4.5 years	19 F 95 M	40	4.2 years	20 F 20 M	The alpha diversity index (Shannon index) was significantli different between the studied groups. The beta diversity was not significantly different.	16S rRNA sequecing	Bacteroides ↓ Bifidobacterium ↓ Ruminococcus ↓ Roseburia ↓ Blautia ↓ Lachnospira ↑
13	Liu et al.	Altered gut microbiota and short chain fatty acids in Chinese children with autism spectrum disorder	2019	China	One	Inclusion of subject, who did not use antibiotics, antifungals, probiotics or prebiotics for at least three months before sample collection.The exclusion criteria included: a history of nutritional supplements and special diets, presence of signifcant physical abnormalities, and neurological disorders of known etiology.	30	4.43 years	5 F 25 M	20	4.28 years	4 F 16 M	The alpha (the Shannon index) and beta diversity indexes differed significantly between the studied groups.	16S rRNA sequencing	Megamonas ↑ Megasphaera ↑ Barnesiella ↑ Pseudomonas ↑ Holdemanella ↑ Enterococcus ↑ norank Acidobacteria ↑ Raoultella ↑ Allisonella ↑ Eubacterium ↓ Ezakiella ↓ Streptococcus ↓ Fusicatenibacter ↓ Intestinibacter ↓ Candidatus Soleaferrea ↓ Romboutsia ↓ Ruminococcus ↓ Adlercreutzia ↓ unclassified Coriobacteriaceae ↓ Ruminoclostridium↓ Anaerotruncus ↓ Lachnospira ↓
14	Ma et al.	Altered Gut Microbiota in Chinese Children With Autism Spectrum Disorders	2019	China	One	Inclusion of subjects, who did not use antibiotics, probiotics, prebiotics or any other medical treatment that could influence the intestinal microbiota for the last 3 months before sample collection. Children with autism were excluded from the study if they had a history of Rett syndrome, cerebral palsy, other congenital diseases, and acute or chronic affective diseases in the past 3 months. Sex…	45	7.04 years	6 F 39 M	45	7.27 years	6 F 39 M	The alpha (abundance-based coverage estimator index and phylogenetic diversity index) and beta diversity indexes differed significantly between the studied groups.	16S rRNA sequencing	Megamonas ↓ Alloprevotella ↑ Lachnoclostridium ↓ Haemophilus ↑ Escherichia-Shigella ↓ Ruminoclostrodium subgroup 6 ↓ Prevotella ↑ Lachnospira ↑ Tyzzerella subgroup 4 ↓ Phascolarctobacterium ↓ Erysipelatoclostridium ↓ Ruminococcus ↑ Eggerthella ↓ Coprococcus ↓ Odoribacter ↓ Lactobacillus ↓ Flavonifractor ↓ Bilophila ↓
15	Plaza-Díaz et al.	Autism Spectrum Disorder (ASD) with and without Mental Regression Is Associated with Changes in the Fecal Microbiota	2019	Spain	One	Inclusion criteria for participants with autism: age between 2–6 years old with an agreed clinical diagnosis using the criteria of the International Classification Disease 10th Edition for ASD and DSM-5. Exclusion of children with autism, who had other known neurological, metabolic or genetic diagnoses, and who were treated for autism-related behavioral comorbidities.	38	44.19 months	NA	57	51.00 months	NA	The alpha diversity index was not significantly different between the studied groups.	16S rRNA sequencing	Bacillus ↑ Bifidobacterium ↑ Butyrivibrio ↑ Enterococcus ↑ Hespellia ↑ Prevotella ↑
16	Dan et al.	Altered gut microbial profile is associated with abnormal metabolism activity of Autism Spectrum Disorder	2020	China	One	Inclusion of subject, who did not use antibiotics, probiotics, prebiotics, anti-inflammatory or antioxidant drugs in the past 3 months before sample collection. Exclusion criteria were the following: diseases such as depressive disorder, cerebral palsy, schizophrenia, bipolar disorder, significant sensory impairment, and clinically significant inflammatory conditions.	143	5.2 years	16 F 127 M	143	4.9 years	13 F 130 M	The alpha diversity was significantly different between the studied groups.	16S rRNA sequencing	Proteobacteria ↑ Parasutterella ↑ Actinobacteria ↑ Bacteroidetes ↓ Dialister ↑ Escherichia-Shigella ↑ Bifidobacterium ↑ Prevotella ↓ Megamonas ↓ Ruminococcus ↓
17	Zou et al.	Changes in the Gut Microbiota of Children with Autism Spectrum Disorder	2020	China	One	Exlusion criteria were the following: (1) Rett’s disorder, childhood disintegrative disorder, Asperger’s disorder, or pervasive development disorder not otherwise specified according to the DSM-IV-TR; (2) schizophrenia, other psychosis, and mood disorders, including bipolar disorder and major depressive disorder according to the DSM-IV-TR criteria; (3) significant risk of committing suicide based…	48	5 years	10 F 38 M	48	4 years	24 F 24 M	The alpha diversity index (ACE index, Chao index, Shannon diversity index) were significantly different between the studied groups.	16S rRNA sequencing	Bacteroides ↑ Prevotella ↑ Lachnospira ↑ Megamonas ↑ Clostridium ↓ Eisenbergiella ↓ Flavonifractor ↓ Escherichia-Shigella ↓ Haemophilus ↓ Akkermansia ↓ Dialister ↓
18	Zurita et al.	Analysis of gut microbiome, nutrition and immune status in autism spectrum disorder: a case-control study in Ecuador	2020	Ecuador	One	Inclusion of subjects, who did not use antibiotics or systemic steroids during the 2 weeks before sample collection. Participants were excluded if they had experienced serious diseases such as cancer, HIV infection, or mental disabilities that precluded them to participate, and if they had acute infections.	25	8.92 years	1 F 24 M	35	8.46 years	3 F 32 M	The alpha and beta diversity indexes were significantly different between the studied groups.	16S rRNA sequencing	Lactobacillus ↓ Ruminococcus ↓ Bacteroides ↑ Akkermansia ↑ Coprococcus ↑ Ruminococcus ↑
19	Tomova et al.	The Influence of Food Intake Specificity in Children with Autism on Gut Microbiota	2020	Slovakia	One	Inclusion of test subjects, who had autism specter disorder. Control subjects had no psychiatric conditions.	46	6.3 years	46 M	16	5.1 years	16 M	The alpha diversity index was not significantly different. The beta diversity index differed between the studied groups.	16S rRNA sequencing	Dichelobacter ↑ Nitriliruptor ↑ Constrictibacter ↑ Diaphorobacter ↓ Nitratireductor ↓
20	Tomova et al.	Specificity of gut microbiota in children with autism spectrum disorder in Slovakia and its correlation with astrocytes activity marker and specific behavioural patterns	2020	Slovakia	One	Inclusion of test subjects, who had autism specter disorder. Control subjects had no psychiatric conditions.	63	5.00 years	63 M	27	5.62 years	27 M	The alpha diversity index was not significantly differentbetween the studied groups. The gut microbiota in faecal samples from the control group was more homogenous than that of children with autism.	16S rRNA sequencing	Aerococcus ↑ Burkholderia ↑ Desulfohalobium ↑ Desulfovibrio ↑ Oxalobacter ↑ Pseudocitrobacter ↑ Youngiibacter ↑ Bilophila ↓ Carboxydothermus ↓ Diaphorobacter ↓ Hwanghaeicola ↓ Laceyella ↓
21	Averina et al.	The bacterial neurometabolic signature of the gut microbiota of young children with autism spectrum disorders	2020	Russia	One	Inclusion of subjects, who did not use antibiotics, probiotics or prebiotics in the past two months before sample collection. Participants were excluded if they were on a reduced diet (with the exception of gluten-containing products, animal protein and cow’s milk protein), were born before 28 weeks of gestation, tehir birth weight was less than 1.5 kg and had brain malformation.	36	47 months	6 F 30 M	21	43 months	7 F 14 M	The alpha diversity index (Shannon index) was significantly different between the studed groups.	whole metagenome sequencing	Barnesiella ↓ Parabacteroides ↓ Ruminococcus ↓
22	Ding et al.	Gut microbiota changes in patients with autism spectrum disorders	2020	China	One	Inclusion of participants, who did not use antibiotics, probiotics, prebiotics or other medications that could influence the intestinal microbiota at least 1 month before sample collection.	77	38.5 months	18 F 59 M	50	42.9 months	11 F 39 M	The alpha and beta diversity indexes were significantly different between the studied groups.	16S rRNA sequencing	Bacteroides ↓ Lachnospira ↑ Clostridium ↑ unidentified Erysipelotrichaceae ↑ Dorea ↑ Collinsella ↑ Lachnoclostridium ↑ Faecalibacterium ↓ Parasutterella ↓ Paraprevotella ↓
23	Ye et al.	Comparison of gut microbiota in autism spectrum disorders and neurotypical boys in China: A case-control study	2021	China	One	Inclusion of subjects with autism, who did not use antibiotics or probiotics at least one month before sample collection, were aged from 3 to 6 years, male, and the autism was diagnosed according to the ABC screening tool and DSM-V criteria. Inclusion of control subjects, who were not treated with anti-inflammatory or antioxidant drugs, were matched to the study group, and were not Diagnosed with…	71	4.28 years	71 M	18	4.62 years	18 M	The alpha diversity index (the Shannon and Simpson diversity indexes) was significantly different between the studied groups.	16S rRNA sequencing	Escherichia-Shigella ↓ Veillonella ↓ Akkermansia ↓ Provindencia ↓ Dialister ↓ Bifidobacterium ↓ Streptococcus ↓ Ruminococcus ↓ Megasphaera ↓ Eubacterium_coprostanol ↓ Citrobacter ↓ Ruminiclostridium_5 ↓ Ruminiclostridium_6 ↓ Eisenbergiella ↑ Klebsiella ↑ Faecalibacterium ↑ Blautia ↑
24	Cao et al.	Dysbiotic Gut Microbiota and Dysregulation of Cytokine Profile in Children and Teens With Autism Spectrum Disorder	2021	China	One	Exclusion criteria were the following: (1) Having concurrent neurological or psychiatric disorders, or cognitive impairment, or those uncooperative; (2) Currently taking any psychiatric medications; (3) Having taken or ingested antibiotics, yogurt, or probiotic products, as well as other medications or foods with immunoregulatory effects; (4) Having concurrent heart, lung, kidney, or other major …	45	6.80 years	9 F 36 M	41	5.16 years	7 F 34 M	The aplha and beta diversity indexes were significantly different between the studied groups.	16S rRNA sequecing	Bacteroides ↓ Bifidobacterium ↓ Clostridium ↑ Desulfovibrio ↑ Streptococcus ↑ Neisseria ↑ Bacillus ↑ Streptomyces ↑
25	Chen et al.	Gut Microbial Profile Is Associated With the Severity of Social Impairment and IQ Performance in Children With Autism Spectrum Disorder	2021	China	One	Inclusion of subjects, who did use antibiotics for one month before sample collection. Exclusion of test subjects, who presented with a diagnosis of chromosomal abnormality or other known neurological, metabolic, or genetic diagnoses.	138	6.11 years	21 F 117 M	60	6.65 ± 2.22years	33 F 27 M	The aplha diversity index (the Simpson and Shannon index) was significantly different between the studied groups.	16S rRNA sequencing	Coprococcus ↓ Desulfovibrio ↓ Prevotella ↓ Megamonas ↓ Bacteroides ↑ Faecalibacterium ↑ Sutterella ↑ Collinsella ↑
26	Wan et al.	Underdevelopment of the gut microbiota and bacteria species as non-invasive markers of prediction in children with autism spectrum disorder	2021	China	One	Inclusion of subjects, who did not use antibiotics and antifungal medications, as well as prebiotics and probiotics for one month before sample collection. Exclusion criteria were the following: children with diagnosis of chronic seizures, suffering from recent infection 1 month prior to data and sample collection, having disorders that affect dietary/physical activity habits, concurrent or recen…	64	59.0 months	11 F 53 M	64	56.0 months	10 F 54 M	The alpha diversity index (Chao1 index) was significantly different between the studied groups.	ultra-deep metagenomics sequencing	Clostridium ↑ Dialister ↑ Coprobacillus ↑ Erysipeiotrichaceae noname ↑ Alistipes ↑ Faecalibacterium ↓ Dorea ↓
27	Li et al.	Fecal Microbiota Transplantation Relieves Gastrointestinal and Autism Symptoms by Improving the Gut Microbiota in an Open-Label Study	2021	China	One	Inclusion of subjects, who did not use probiotics or antibiotics 7 days before screening. Participants with the following condition were also excluded: kids with fever, who had reliance on tube feeding, and accompanying emergent gastrointestinal disease that needed prompt medication, diagnosed with severe malnutrition or excessive weight loss or severe immunodeficiency disease, had a history of s…	40	8.03 years	3 F 37 M	16	7.13 years	1 F 15 M	The alpha diversity index was not significantly different. The beta diversity index differed between the studied groups.	16S rRNA sequencing	Christensenellaceae R 7 group ↑ Akkermansia ↑ Coprococcus ↑ Eisenbergiella ↑ Tyzzerella 3 ↑ Romboutsia ↓ Fusicatenibacter ↓ Eubacterium eligens group ↓
28	Ha et al.	Altered Gut Microbiota in Korean Children with Autism Spectrum Disorders	2021	Korea	One	Inclusion of subject, who did not use antibiotics for 3 months and probiotics for 15 days before sample collection.	54	7.0 years	11 F 43 M	38	6.0 years	20 F 18 M	The alpha diversity index was not significantly different. The beta diversity index differed between the studied groups.	16S rRNA sequencing	Bifidobacterium ↑ Bacteroides ↓
29	Ding et al.	Imbalance in the Gut Microbiota of Children With Autism Spectrum Disorders	2021	China	One	Inclusion of subjects, who did not use pre or probiotics, antibiotics, and/or any other routine medications for six months before sample collection.COntorl children were physically and mentally healthy with no attention deficit disorders, and other GI symptoms such as vomiting, constipation, bloating, abdominal pain, and diarrhea.	25	5.7 years	4 F 21 M	20	5.4 years	8 F 12 M	The alpha diversity index was not significantly different between the studied groups.	16S rRNA sequencing	Faecalibacterium ↑ Prevotella ↑ Subdoligranulum ↑ Ruminococcus ↑ Agathobacter ↑ Bifidobacterium ↓ [Eubacterium]_hallii_group ↓
30	Chiappori et al.	Analysis of Faecal Microbiota and Small ncRNAs in Autism: Detection of miRNAs and piRNAs with Possible Implications in Host–Gut Microbiota Cross-Talk	2022	Italy	One	NA	6	6–17 years	1 F 5 M	6	10–20 years	3 F 3 M	The alpha diversity was not statistically different between the studied groups for the 16S samples. However, it was siginifacnt for the 18S samples.	16S rRNA/18SrRNA sequencing	Bifidobacterium ↑ Desulfovibrio ↑ Coprococcus ↑ Alistipes ↑ Sutterella ↑ Phascolarctobacterium ↓ Akkermansia ↓ Barnesiella ↓ Enterorhabdus ↓ Lachnospira ↓ Ruminococcus ↑ Prevotella ↑ Streptococcus ↓
31	Wong et al.	Disentangling the relationship of gut microbiota, functional gastrointestinal disorders and autism: a case–control study on prepubertal Chinese boys	2022	China	One	Inclusion of subjects, who did not use antibiotics or probiotics one month before sample collection. Additional exclusion criteria were: a score above the cut-of (≥6) on a 10-item, parent-report brief version of the Autism Spectrum Quotient to exclude cases of autism among chidren from the control group, and intellectual disability and known history of organic GI disorder based on the medical rec…	92	8.43 years	92 M	112	8.12 years	112 M	The aplha and beta diversity indexes were significantly different between the studied groups.	16S rRNA sequecing	Bifidobacterium ↑ Bacteroides ↓ Blautia ↑ Parabacteroides ↓ Enterobacter ↑ Alistipes ↓ Phascolarctobacterium ↓ Collinsella ↓ Dorea ↑ Bilophila ↓ Fusobacterium ↓ Sutterella ↓ Allisonella ↓ RF39 ↓ Weissella ↓ Eggerthellaceae uncultured ↓ Coprobacter ↓ [Eubacterium] ruminantium group ↓
32	Xie et al.	Alteration of the fecal microbiota in Chinese children with autism spectrum disorder	2022	China	One	Inclusion of subjects, who did not use probiotics, antibiotics, antifungal, antiinflammatory, and antioxidant drugs for 1 month before sample collection. Exclusion criteria were the following: a confirmed intestinal disease, such as inflammatory bowel disease, or taking drugs that affect gastrointestinal peristalsis, such as a stool softener; accepting specific dietary therapy, dietary interventi…	101	1.84 years	15 F 86 M	103	4.37 years	23 F 80 M	The alpha and beta diversities were significantly different between the studied groups.	16S rRNA sequencing	Escherichia-Shigella ↑ Blautia ↓ Lachnospira ↓
33	Deng et al.	Gastrointestinal symptoms have a minor impact on autism spectrum disorder and associations with gut microbiota and short-chain fatty acids	2022	China	One	Inclusion of subjects, who did not use antibiotics or probiotics for 1 month before sample collection. Exclusion criteria were the following: kids, who had previously been diagnosed with genetic conditions (such as tuberous sclerosis, fragile X syndrome, and Rett syndrome); children, who were suffering from trauma, tumors, or other serious nervous system diseases.	45	5.95 years	6 F 39 M	45	6.13 years	24 F 21 M	The alpha diversity was significantly different between the studied groups. However, the beta diversity index was not.	16S rRNA/18SrRNA sequencing	Massilia ↑ Megamonas ↑ Sphingomonas ↑ Agathobacter ↑ Bacteroidetes ↓ Blautia ↓
34	Vernocchi et al.	Gut Microbiota Ecology and Inferred Functions in Children With ASD Compared to Neurotypical Subjects	2022	Italy	One	The following test subjects were recruited: aged between 3–18 years; had a diagnosis of ASD according to criteria of the Diagnostic and Statistical Manual of Mental Disorders, fifth edition; confirmation by the Autism Diagnostic Observation Schedule, second edition and, when available, by the Autism Diagnostic Interview—Revised.	41	6.5 (3.42)	5 F 36 M	35	7.8 (3.62)	14 F 21 M	The alpha and the beta diversity indexes were significantly different between the studied groups.	16S rRNA sequencing	Bacteroides ↑ Klebsiella ↑ Coprococcus ↓ Bifidobacterium ↓ Actinomyces ↓
